# Supplementary material for: Validation of machine learning angiography-derived physiological pattern of coronary artery disease
Source: Eur Heart J Digit Health. 2025 Apr 8;6(4):577–86. doi: 10.1093/ehjdh/ztaf031 (PMC12282386; doi:10.1093/ehjdh/ztaf031)
Supplement: ztaf031_Supplementary_Data [file ztaf031_supplementary_data.zip]

Archive with 4 entries (4 files):
- DH-D-24-00201_Supplementary material.docx
- Supplemental Fig1.pdf.pdf
- Supplemental Fig2.pdf.pdf
- Supplemental Fig3.pdf.pdf
